# Supplementary material for: Analysis of Phytohormone Signal Transduction in Sophora alopecuroides under Salt Stress
Source: Int J Mol Sci. 2021 Jul 7;22(14):7313. doi: 10.3390/ijms22147313 (PMC8304577; doi:10.3390/ijms22147313)
Supplement: Supplementary file 1 [file ijms-22-07313-s001.zip]

Archive with 2 entries (2 files):
- Phenotypic changes of Sohpora alopecuroides under salt stress..mp4
- Supplementary Materials.pdf
